# Supplementary material for: Transfer functions linking neural calcium to single voxel functional ultrasound signal
Source: Nat Commun. 2020 Jun 11;11:2954. doi: 10.1038/s41467-020-16774-9 (PMC7290037; doi:10.1038/s41467-020-16774-9)
Supplement: Supplementary file 4 — Source Data [file 41467_2020_16774_MOESM4_ESM.xlsx]

## Sheet: Fig.1d
Pearson Coefficients
TF applied on #	1	2	3	4	5	6	7	8	9	10	11	12	13	14	15	Mean (without self-application)	STD
TF computed from #
1	0.98148	0.92844	0.91183	0.76132	0.90062	0.90453	0.94994	0.88748	0.92631	0.90014	0.89485	0.79638	0.87285	0.95187	0.94435	0.8951	0.053
2	0.92712	0.95779	0.90868	0.59371	0.77692	0.89096	0.88652	0.82838	0.84106	0.90587	0.78237	0.87241	0.80608	0.85234	0.84458	0.8369	0.081
3	0.97036	0.95068	0.92073	0.70507	0.85986	0.91009	0.9295	0.87005	0.90235	0.91489	0.85878	0.83719	0.85805	0.92225	0.91618	0.8861	0.0625
4	0.89139	0.72413	0.74258	0.86095	0.93653	0.76937	0.92398	0.8605	0.88583	0.7208	0.92713	0.53014	0.81508	0.92225	0.92256	0.8266	0.1131
5	0.94588	0.81242	0.82996	0.84398	0.94962	0.8345	0.95907	0.88713	0.9162	0.80342	0.93519	0.6284	0.85449	0.96578	0.9513	0.8691	0.087
6	0.96053	0.96029	0.90161	0.70758	0.82788	0.91571	0.87817	0.85552	0.90932	0.92426	0.84461	0.88999	0.85641	0.90563	0.91018	0.8809	0.0614
7	0.97035	0.87451	0.87962	0.79357	0.93022	0.88152	0.97476	0.89799	0.90128	0.86503	0.92376	0.69136	0.87169	0.96171	0.94837	0.8851	0.0696
8	0.96471	0.86701	0.85824	0.78921	0.92347	0.88224	0.97346	0.89967	0.88751	0.86237	0.92491	0.67737	0.87175	0.9584	0.94314	0.8846	0.0756
9	0.98002	0.90511	0.90435	0.78395	0.92039	0.89197	0.96419	0.89323	0.92616	0.88262	0.91036	0.75353	0.87187	0.96173	0.95105	0.8982	0.0619
10	0.96778	0.86181	0.87106	0.82799	0.93778	0.86377	0.95031	0.89475	0.93359	0.97086	0.95741	0.84262	0.92738	0.70379	0.86284	0.8859	0.0671
11	0.98035	0.90508	0.90225	0.78783	0.92087	0.89184	0.95297	0.89347	0.92694	0.963	0.95268	0.88182	0.91122	0.75685	0.87259	0.8962	0.0589
12	0.9552	0.96175	0.91474	0.66879	0.82235	0.90914	0.89619	0.85022	0.88868	0.89518	0.89289	0.91953	0.82725	0.87567	0.84456	0.8716	0.0692
13	0.95783	0.83603	0.85303	0.83078	0.94847	0.85362	0.96764	0.89272	0.91393	0.96791	0.9548	0.82772	0.93461	0.6497	0.86567	0.88	0.0823
14	0.7452	0.88369	0.74414	0.3693	0.53934	0.79493	0.63018	0.65191	0.68268	0.62469	0.64633	0.8141	0.54994	0.93837	0.68422	0.6689	0.1253
15	0.97958	0.90726	0.90553	0.77582	0.91783	0.89425	0.96619	0.89286	0.91935	0.95881	0.94823	0.88573	0.90817	0.75166	0.8721	0.9008	0.0627
Values on the graph

## Sheet: Fig.4c
Pearson Coefficients
Single Voxel				6 Voxels
	mTF	MTF			mTF	MTF
ET 6 % 120 ms	0.7224	0.6831		ET 6 % 120 ms	0.7877	0.863
	0.7365	0.7118			0.7857	0.7475
	0.4888	0.5938			0.6012	0.7027
	0.149	0.1686			0.707	0.7009
	0.5395	0.5384			0.5666	0.5461
ET 6 % 5 s	0.78	0.7708		ET 6 % 5 s	0.8998	0.899
	0.7094	0.777			0.7723	0.8281
	0.9196	0.8379			0.9215	0.8391
	0.4471	0.4289			0.8533	0.8515
	0.7871	0.7852			0.8298	0.8098
ET 1 % 120 ms	0.2673	0.2714		ET 1 % 120 ms	0.5139	0.5852
	0.4757	0.4453			0.4732	0.4574
	0.4181	0.5419			0.4387	0.5353
	0	0			0.4997	0.5407
	0.1473	0.1551			0.3087	0.3269
ET 1 % 5 s	0.7056	0.7407		ET 1 % 5 s	0.8461	0.8705
	0.6158	0.6834			0.6904	0.7916
	0.8011	0.8354			0.8443	0.8781
	0.3224	0.3841			0.5748	0.6856
	0.6511	0.6334			0.7013	0.6788
Values on the graphs

## Sheet: Fig.5a
AUC (from DPD/PD)
Mouse 1				Mouse 2				Mouse 3				Mouse 4				Mouse 5				Mouse 6
2716.7	2737.8	3646.6		4546.7	4130.9	3308.7		1678.4	464.5	244		2181.8	2935.1	1477.4		1364.9	1706.4	2351.1		280.5	423.9	-258.7
1408.8	2838.6	3566.6		3424.5	3888.5	2674.5		1318.4	1608.5	1147.8		2633.9	2549.4	1784.6		1909.9	991.2	1162.3		372	856.7	1280.1
AUC (normalized)
Mouse 1				Mouse 2				Mouse 3				Mouse 4				Mouse 5				Mouse 6
0.745	0.7508	1		1	0.9086	0.7277		1	0.2767	0.1454		0.8283	0.9094	0.5609		0.5805	0.7258	1		0.2191	0.3312	-0.2021
0.3863	0.7784	0.9781		0.7532	0.8552	0.5882		0.7855	0.9584	0.6838		1	0.9679	0.6775		0.8123	0.4216	0.4944		0.2906	0.6693	1
Values on the graphs

## Sheet: Fig.5b
t-value (p<0.01 + FWE)
Mouse 1				Mouse 2				Mouse 3				Mouse 4				Mouse 5
6.8146	6.0539	4.6252		10.2904	11.0341	10.3087		5.8001	NS	NS		6.4831	7.2549	NS		NS	5.9475	6.14
4.5403	6.1628	5.3658		9.6086	8.4795	5.9439		5.1204	4.9875	5.3316		6.4267	5.2342	4.526		NS	NS	NS
t-values (normalized)
Mouse 1				Mouse 2				Mouse 3				Mouse 4				Mouse 5
1	0.884	0.6787		0.9326	1	0.9343		1	0	0		0.8936	1	0		0	0.9687	1
0.6663	0.9044	0.7874		0.8708	0.7685	0.5387		0.8828	0.8599	0.9192		0.8858	0.7215	0.6239		0	0	0
Values on the graphs

## Sheet: Table 1
TF parameters
From > To	P1	P2	P3	P4 (amplitude)
Single-gamma HRF	6	1	0	1
Ca2+ to RBC velocity (ET 1%, 5sec)	1.3	0.5	0.27	0.19
Ca2+ to Single voxel fUS* (ET 1%, 5sec)	1.99	1.27	0.11	0.045

## Sheet: Supp Fig1.c
TF parameters and corresponding fit performance					* Full scale of the residual sum reduced from 0.5-8 to 0-1
P1	P2	P3	Residual sum	Normalized Residual sum*		Values on the graphs
4.48036	3.04101	1.02028	6.90322	0.853763
2.9187	1.14294	0.00371608	3.30523	0.374031
1.80669	0.964915	0.707348	3.75447	0.43393
2.27669	1.28768	0.59074	4.16618	0.488824
2.80065	1.61597	0.615421	4.6565	0.5542
5.52469	3.01447	0.413437	5.72825	0.6971
2.49985	2.84294	1.13665	7.16024	0.888031
5.45715	2.21022	0.0106788	4.80559	0.574078
1.98443	3.52732	1.50862	8.06608	1
5.20129	3.62192	0.665061	6.64824	0.819765
1.85733	0.864315	0.438413	3.15489	0.353985
5.5372	4.23137	1.19971	8.03099	1
3.34459	1.49232	0.203621	4.01804	0.469071
3.88467	1.80316	0.270254	4.48241	0.530988
1.09153	0.624152	1.19836	4.48365	0.531154
6.34718	3.3207	0.254317	5.80838	0.707784
2.90036	1.48853	0.399778	4.21185	0.494914
1.27452	1.16833	1.46294	5.91708	0.722277
4.93513	2.18221	0.30796	5.36398	0.648531
3.17125	5.89155	1.45313	8.69452	1
3.90243	6.07796	1.13067	9.17182	1
6.96688	3.77468	0.350023	6.14247	0.75233
2.39857	1.50311	1.00039	5.53829	0.671772
6.46482	2.82044	0.143905	5.50314	0.667085
1.23874	6.9462	3.65662	26.9027	1
2.3866	1.27969	0.771764	4.68838	0.55845
4.59915	4.95479	1.15722	7.80533	0.974043
1.70871	3.41621	1.67493	8.18274	1
3.14063	1.24811	0.107389	3.74497	0.432663
3.95252	2.35555	0.48643	5.41201	0.654934
6.45674	5.55915	0.875677	7.71164	0.961552
2.73275	1.04965	0.00889602	3.16619	0.355492
2.22267	2.13638	1.13966	6.28814	0.771752
6.91444	3.90038	0.518135	6.38227	0.784302
1.67446	1.18258	1.52185	7.46699	0.928931
6.24589	2.90601	0.244944	5.59605	0.679473
2.59163	1.0858	0.161817	3.30658	0.374211
1.56821	0.643007	0.242901	2.37625	0.250166
1.35731	0.673912	0.692072	3.01945	0.335926
5.4604	4.15394	0.82289	6.97263	0.863017
2.03194	0.788012	0.0696301	2.58601	0.278134
1.94432	1.07511	0.771581	4.0951	0.479347
3.9268	4.05042	1.08598	7.46924	0.929232
2.09784	2.06215	1.1442	6.27023	0.769364
5.55173	2.85055	0.623097	6.39982	0.786643
1.84494	1.12577	0.593225	4.08611	0.478148
3.37192	3.10289	1.14544	6.90007	0.853342
6.85627	6.13763	4.90038	71.0723	1
1.3219	0.518333	0.271355	2.06066	0.208088
4.83994	6.70061	1.19901	8.66461	1
2.78878	1.11587	0.001	3.35042	0.380057
1.34406	0.473627	0.001	1.96224	0.194966
1.98666	0.746652	0.001	2.56798	0.275731
1.51123	0.5332	0.001	2.08043	0.210723
2.68551	1.32903	0.001	4.59568	0.54609
2.6909	1.06248	0.001	3.26021	0.368028
2.27981	0.826268	0.001	2.95239	0.326985
3.25194	1.58648	0.001	4.71103	0.561471
1.38413	0.47542	0.001	1.97127	0.196169
2.64453	1.01634	0.001	3.23004	0.364005
2.36611	0.930289	0.001	2.96477	0.328636
2.54271	1.04822	0.001	3.21483	0.361978
2.20028	0.848175	0.001	2.79252	0.305669
3.7791	1.57171	0.001	4.10823	0.481098
1.17924	0.383345	0.001	1.85715	0.180954
1.83316	0.68984	0.001	2.41868	0.255824
4.56093	1.81901	0.001	4.64439	0.552585
6.42689	2.80338	0.001	5.45967	0.66129
3.03793	1.4258	0.001	4.25346	0.500462
6.93758	3.01274	0.001	5.64317	0.685756
2.84799	1.2156	0.001	3.55077	0.40677
4.25227	1.78711	0.001	4.4064	0.520854
1.15119	0.377231	0.001	1.84699	0.179599
2.28286	0.89939	0.001	2.89234	0.318979
4.08322	1.66998	0.001	4.29892	0.506523
1.7948	0.65393	0.001	2.36513	0.248685
1.32104	0.452844	0.001	1.92715	0.190287
2.16664	0.840968	0.001	2.76705	0.302273
6.48332	2.72785	0.001	5.50552	0.667402
2.911	1.17815	0.001	3.46005	0.394674
1.651	0.597013	0.001	2.21675	0.228899
2.66112	1.01952	0.001	3.25002	0.36667
3.27138	1.325	0.001	3.74034	0.432046
5.44458	2.34039	0.001	5.0326	0.604347
2.85354	1.22065	0.001	4.84114	0.578819
1.8757	0.682945	0.001	2.45448	0.260597
1.34882	0.505743	0.001	2.18698	0.224931
1.52387	0.532402	0.001	2.09314	0.212418
2.32384	1.04737	0.001	4.88102	0.584136
2.26961	0.894283	0.001	2.88419	0.317891
1.3278	0.455282	0.001	1.93191	0.190921
1.98275	0.836161	0.001	2.92045	0.322727
1.9091	0.728338	0.001	2.50616	0.267488
3.31163	1.26976	0.001	3.85698	0.447597
3.62184	1.43921	0.001	4.01748	0.468997
3.74895	1.68775	0.001	4.35127	0.513503
2.18461	0.833786	0.001	2.77287	0.303049
2.04995	0.687827	0.001	2.98002	0.33067
1	0.00144962	0.001	38.6131	1
1.57195	0.557605	0.001	2.13722	0.218296
4.6606	1.93783	0.001	4.62995	0.55066
1.0004	0.00160575	0.001	38.9502	1
4.70154	1.97309	0.001	4.65192	0.55359
2.57484	1.09815	0.001	3.36006	0.381341
4.38919	1.99073	0.001	4.71182	0.561577
1.80061	0.689466	0.001	2.4188	0.25584
1.64848	0.633513	0.001	2.31775	0.242367
1.53565	0.189795	0.001	27.3587	1
2.87124	1.09764	0.001	3.45951	0.394602
1.92314	0.711318	0.001	2.50005	0.266674
4.4741	1.95379	0.001	4.66555	0.555406
9.51082	5.17825	0.001	11.5578	1
2.63728	1.08475	0.001	3.27393	0.369857
2.82332	1.19252	0.001	3.49258	0.399011
1.88364	0.690274	0.001	2.45975	0.2613
5.81547	2.98396	0.001	6.27627	0.770169
4.3784	1.51869	0.001	5.63334	0.684446
6.06213	3.47588	0.001	9.65561	1
3.17497	1.63765	0.001	5.28375	0.637834
2.59324	1.04026	0.001	3.18823	0.35843
9.67541	4.11492	0.001	6.49786	0.799715
2.40431	0.976135	0.001	3.05701	0.340934
1.05759	0.333875	0.001	1.84433	0.179244
1.66189	0.607478	0.001	2.23508	0.231344
3.0412	1.32262	0.001	3.75756	0.434341
2.78082	1.0818	0.001	3.34647	0.379529
8.04726	3.70044	0.001	6.15215	0.75362
2.19013	0.837369	0.001	2.77871	0.303828
1.70308	0.614486	0.001	2.26895	0.23586
4.75923	2.72002	0.001	7.29391	0.905855
3.43964	1.72351	0.001	5.07153	0.609537
1.40291	0.484852	0.001	1.98594	0.198125
1.00019	0.00238235	0.001	38.7309	1
1.10048	0.354441	0.001	1.84045	0.178726
4.44059	1.68862	0.001	4.78426	0.571235
1.87979	0.716522	0.001	2.4782	0.26376
3.87336	1.8177	0.001	4.69282	0.559042
1.59719	0.570745	0.001	2.16204	0.221606
4.54351	1.76942	0.001	4.72218	0.562957
5.74573	2.58551	0.001	5.28139	0.637519
3.68719	1.55179	0.001	4.0643	0.47524
4.42052	1.87511	0.001	4.50812	0.534417
1.52139	0.535138	0.001	2.08925	0.2119
2.07121	0.836486	0.001	2.81802	0.309069
4.3506	1.68855	0.001	4.61094	0.548126
2.63236	1.05478	0.001	3.21992	0.362656
1.87897	0.692791	0.001	2.4532	0.260427
2.98252	1.22611	0.001	3.53681	0.404908
6.43227	2.88849	0.001	5.53314	0.671086
1.35955	0.474047	0.001	1.95929	0.194572
6.95065	2.66723	0.001	6.12654	0.750205
1.12568	0.366889	0.001	1.84271	0.179028
1.1845	0.389009	0.001	1.8565	0.180866
1.40395	0.49839	0.001	2.00275	0.200367
6.47643	3.40374	0.001	6.75776	0.834368
2.61259	1.20665	0.001	3.89731	0.452975
1.07248	1.31117	0.001	22.1556	1
7.49598	2.91783	0.001	6.19746	0.759661
2.45658	1.08487	0.001	3.47969	0.397292
6.25255	2.75376	0.001	5.41095	0.654794
2.36651	0.916191	0.001	2.95544	0.327393
3.18105	1.44509	0.001	4.10476	0.480634
1.49488	0.59366	0.001	2.3882	0.25176
1.91734	0.711313	0.001	2.4939	0.265853
3.79728	1.60713	0.001	4.14395	0.48586
2.96907	1.52775	0.001	5.16584	0.622112
4.17695	1.82652	0.001	5.42835	0.657113
5.66146	2.42161	0.001	5.12463	0.616617
1.48987	0.541399	0.001	2.09032	0.212042
4.89562	2.14434	0.001	4.84662	0.579549
4.16779	1.66741	0.001	4.38517	0.518022
1.87443	0.713969	0.001	2.47741	0.263654
1	0.00206774	0.001	38.4468	1
3.61724	1.4394	0.001	4.01157	0.468209
4.59835	2.04869	0.001	5.15733	0.620977
1	0.00197463	0.001	38.828	1
5.99086	2.59744	0.001	5.27838	0.637118
2.58266	0.985564	0.001	3.17726	0.356968
2.08903	0.775067	0.001	3.40447	0.387263
4.3309	2.13163	0.001	5.28792	0.638389
1.85566	0.801951	0.001	3.01727	0.335636
2.59709	1.02737	0.001	3.17762	0.357016
2.28608	0.888075	0.001	2.87988	0.317317
3.12201	1.23728	0.001	3.62859	0.417146
3.92601	1.75186	0.001	4.44546	0.526062
4.78244	3.7388	0.001	18.1738	1
1.00006	0.00135673	0.001	38.9971	1
5.1604	2.1388	0.001	4.8945	0.585934
2.01092	0.774711	0.001	2.61307	0.281743
2.85301	1.20327	0.001	3.50837	0.401116
1.72062	0.624623	0.001	2.28705	0.238274
2.95509	1.21351	0.001	3.51422	0.401896
7.79808	3.95021	0.001	6.75738	0.834318
5.66202	2.66951	0.001	5.48735	0.66498
3.70266	1.57331	0.001	4.09341	0.479122
2.59216	1.00703	0.001	3.17088	0.356118
1.18586	0.393436	0.001	1.8576	0.181013
3.43744	1.43131	0.001	3.88368	0.451157
1.12438	0.354881	0.001	1.86364	0.181819
3.21566	1.14957	0.001	4.14946	0.486595

## Sheet: Supp Fig1.d
TF parameters and corresponding fit performance					* Full scale of the residual sum reduced from 0.5-8 to 0-1
P1	P2	P3	Residual sum	Normalized Residual sum*		Values on the graphs
4.48036	3.04101	1.02028	6.90322	0.853763
2.9187	1.14294	0.00371608	3.30523	0.374031
1.80669	0.964915	0.707348	3.75447	0.43393
2.27669	1.28768	0.59074	4.16618	0.488824
2.80065	1.61597	0.615421	4.6565	0.5542
5.52469	3.01447	0.413437	5.72825	0.6971
2.49985	2.84294	1.13665	7.16024	0.888031
5.45715	2.21022	0.0106788	4.80559	0.574078
1.98443	3.52732	1.50862	8.06608	1
5.20129	3.62192	0.665061	6.64824	0.819765
1.85733	0.864315	0.438413	3.15489	0.353985
5.5372	4.23137	1.19971	8.03099	1
3.34459	1.49232	0.203621	4.01804	0.469071
3.88467	1.80316	0.270254	4.48241	0.530988
1.09153	0.624152	1.19836	4.48365	0.531154
6.34718	3.3207	0.254317	5.80838	0.707784
2.90036	1.48853	0.399778	4.21185	0.494914
1.27452	1.16833	1.46294	5.91708	0.722277
4.93513	2.18221	0.30796	5.36398	0.648531
3.17125	5.89155	1.45313	8.69452	1
3.90243	6.07796	1.13067	9.17182	1
6.96688	3.77468	0.350023	6.14247	0.75233
2.39857	1.50311	1.00039	5.53829	0.671772
6.46482	2.82044	0.143905	5.50314	0.667085
1.23874	6.9462	3.65662	26.9027	1
2.3866	1.27969	0.771764	4.68838	0.55845
4.59915	4.95479	1.15722	7.80533	0.974043
1.70871	3.41621	1.67493	8.18274	1
3.14063	1.24811	0.107389	3.74497	0.432663
3.95252	2.35555	0.48643	5.41201	0.654934
6.45674	5.55915	0.875677	7.71164	0.961552
2.73275	1.04965	0.00889602	3.16619	0.355492
2.22267	2.13638	1.13966	6.28814	0.771752
6.91444	3.90038	0.518135	6.38227	0.784302
1.67446	1.18258	1.52185	7.46699	0.928931
6.24589	2.90601	0.244944	5.59605	0.679473
2.59163	1.0858	0.161817	3.30658	0.374211
1.56821	0.643007	0.242901	2.37625	0.250166
1.35731	0.673912	0.692072	3.01945	0.335926
5.4604	4.15394	0.82289	6.97263	0.863017
2.03194	0.788012	0.0696301	2.58601	0.278134
1.94432	1.07511	0.771581	4.0951	0.479347
3.9268	4.05042	1.08598	7.46924	0.929232
2.09784	2.06215	1.1442	6.27023	0.769364
5.55173	2.85055	0.623097	6.39982	0.786643
1.84494	1.12577	0.593225	4.08611	0.478148
3.37192	3.10289	1.14544	6.90007	0.853342
6.85627	6.13763	4.90038	71.0723	1
1.3219	0.518333	0.271355	2.06066	0.208088
4.83994	6.70061	1.19901	8.66461	1
2.78878	1.11587	0.001	3.35042	0.380057
1.34406	0.473627	0.001	1.96224	0.194966
1.98666	0.746652	0.001	2.56798	0.275731
1.51123	0.5332	0.001	2.08043	0.210723
2.68551	1.32903	0.001	4.59568	0.54609
2.6909	1.06248	0.001	3.26021	0.368028
2.27981	0.826268	0.001	2.95239	0.326985
3.25194	1.58648	0.001	4.71103	0.561471
1.38413	0.47542	0.001	1.97127	0.196169
2.64453	1.01634	0.001	3.23004	0.364005
2.36611	0.930289	0.001	2.96477	0.328636
2.54271	1.04822	0.001	3.21483	0.361978
2.20028	0.848175	0.001	2.79252	0.305669
3.7791	1.57171	0.001	4.10823	0.481098
1.17924	0.383345	0.001	1.85715	0.180954
1.83316	0.68984	0.001	2.41868	0.255824
4.56093	1.81901	0.001	4.64439	0.552585
6.42689	2.80338	0.001	5.45967	0.66129
3.03793	1.4258	0.001	4.25346	0.500462
6.93758	3.01274	0.001	5.64317	0.685756
2.84799	1.2156	0.001	3.55077	0.40677
4.25227	1.78711	0.001	4.4064	0.520854
1.15119	0.377231	0.001	1.84699	0.179599
2.28286	0.89939	0.001	2.89234	0.318979
4.08322	1.66998	0.001	4.29892	0.506523
1.7948	0.65393	0.001	2.36513	0.248685
1.32104	0.452844	0.001	1.92715	0.190287
2.16664	0.840968	0.001	2.76705	0.302273
6.48332	2.72785	0.001	5.50552	0.667402
2.911	1.17815	0.001	3.46005	0.394674
1.651	0.597013	0.001	2.21675	0.228899
2.66112	1.01952	0.001	3.25002	0.36667
3.27138	1.325	0.001	3.74034	0.432046
5.44458	2.34039	0.001	5.0326	0.604347
2.85354	1.22065	0.001	4.84114	0.578819
1.8757	0.682945	0.001	2.45448	0.260597
1.34882	0.505743	0.001	2.18698	0.224931
1.52387	0.532402	0.001	2.09314	0.212418
2.32384	1.04737	0.001	4.88102	0.584136
2.26961	0.894283	0.001	2.88419	0.317891
1.3278	0.455282	0.001	1.93191	0.190921
1.98275	0.836161	0.001	2.92045	0.322727
1.9091	0.728338	0.001	2.50616	0.267488
3.31163	1.26976	0.001	3.85698	0.447597
3.62184	1.43921	0.001	4.01748	0.468997
3.74895	1.68775	0.001	4.35127	0.513503
2.18461	0.833786	0.001	2.77287	0.303049
2.04995	0.687827	0.001	2.98002	0.33067
1	0.00144962	0.001	38.6131	1
1.57195	0.557605	0.001	2.13722	0.218296
4.6606	1.93783	0.001	4.62995	0.55066
1.0004	0.00160575	0.001	38.9502	1
4.70154	1.97309	0.001	4.65192	0.55359
2.57484	1.09815	0.001	3.36006	0.381341
4.38919	1.99073	0.001	4.71182	0.561577
1.80061	0.689466	0.001	2.4188	0.25584
1.64848	0.633513	0.001	2.31775	0.242367
1.53565	0.189795	0.001	27.3587	1
2.87124	1.09764	0.001	3.45951	0.394602
1.92314	0.711318	0.001	2.50005	0.266674
4.4741	1.95379	0.001	4.66555	0.555406
9.51082	5.17825	0.001	11.5578	1
2.63728	1.08475	0.001	3.27393	0.369857
2.82332	1.19252	0.001	3.49258	0.399011
1.88364	0.690274	0.001	2.45975	0.2613
5.81547	2.98396	0.001	6.27627	0.770169
4.3784	1.51869	0.001	5.63334	0.684446
6.06213	3.47588	0.001	9.65561	1
3.17497	1.63765	0.001	5.28375	0.637834
2.59324	1.04026	0.001	3.18823	0.35843
9.67541	4.11492	0.001	6.49786	0.799715
2.40431	0.976135	0.001	3.05701	0.340934
1.05759	0.333875	0.001	1.84433	0.179244
1.66189	0.607478	0.001	2.23508	0.231344
3.0412	1.32262	0.001	3.75756	0.434341
2.78082	1.0818	0.001	3.34647	0.379529
8.04726	3.70044	0.001	6.15215	0.75362
2.19013	0.837369	0.001	2.77871	0.303828
1.70308	0.614486	0.001	2.26895	0.23586
4.75923	2.72002	0.001	7.29391	0.905855
3.43964	1.72351	0.001	5.07153	0.609537
1.40291	0.484852	0.001	1.98594	0.198125
1.00019	0.00238235	0.001	38.7309	1
1.10048	0.354441	0.001	1.84045	0.178726
4.44059	1.68862	0.001	4.78426	0.571235
1.87979	0.716522	0.001	2.4782	0.26376
3.87336	1.8177	0.001	4.69282	0.559042
1.59719	0.570745	0.001	2.16204	0.221606
4.54351	1.76942	0.001	4.72218	0.562957
5.74573	2.58551	0.001	5.28139	0.637519
3.68719	1.55179	0.001	4.0643	0.47524
4.42052	1.87511	0.001	4.50812	0.534417
1.52139	0.535138	0.001	2.08925	0.2119
2.07121	0.836486	0.001	2.81802	0.309069
4.3506	1.68855	0.001	4.61094	0.548126
2.63236	1.05478	0.001	3.21992	0.362656
1.87897	0.692791	0.001	2.4532	0.260427
2.98252	1.22611	0.001	3.53681	0.404908
6.43227	2.88849	0.001	5.53314	0.671086
1.35955	0.474047	0.001	1.95929	0.194572
6.95065	2.66723	0.001	6.12654	0.750205
1.12568	0.366889	0.001	1.84271	0.179028
1.1845	0.389009	0.001	1.8565	0.180866
1.40395	0.49839	0.001	2.00275	0.200367
6.47643	3.40374	0.001	6.75776	0.834368
2.61259	1.20665	0.001	3.89731	0.452975
1.07248	1.31117	0.001	22.1556	1
7.49598	2.91783	0.001	6.19746	0.759661
2.45658	1.08487	0.001	3.47969	0.397292
6.25255	2.75376	0.001	5.41095	0.654794
2.36651	0.916191	0.001	2.95544	0.327393
3.18105	1.44509	0.001	4.10476	0.480634
1.49488	0.59366	0.001	2.3882	0.25176
1.91734	0.711313	0.001	2.4939	0.265853
3.79728	1.60713	0.001	4.14395	0.48586
2.96907	1.52775	0.001	5.16584	0.622112
4.17695	1.82652	0.001	5.42835	0.657113
5.66146	2.42161	0.001	5.12463	0.616617
1.48987	0.541399	0.001	2.09032	0.212042
4.89562	2.14434	0.001	4.84662	0.579549
4.16779	1.66741	0.001	4.38517	0.518022
1.87443	0.713969	0.001	2.47741	0.263654
1	0.00206774	0.001	38.4468	1
3.61724	1.4394	0.001	4.01157	0.468209
4.59835	2.04869	0.001	5.15733	0.620977
1	0.00197463	0.001	38.828	1
5.99086	2.59744	0.001	5.27838	0.637118
2.58266	0.985564	0.001	3.17726	0.356968
2.08903	0.775067	0.001	3.40447	0.387263
4.3309	2.13163	0.001	5.28792	0.638389
1.85566	0.801951	0.001	3.01727	0.335636
2.59709	1.02737	0.001	3.17762	0.357016
2.28608	0.888075	0.001	2.87988	0.317317
3.12201	1.23728	0.001	3.62859	0.417146
3.92601	1.75186	0.001	4.44546	0.526062
4.78244	3.7388	0.001	18.1738	1
1.00006	0.00135673	0.001	38.9971	1
5.1604	2.1388	0.001	4.8945	0.585934
2.01092	0.774711	0.001	2.61307	0.281743
2.85301	1.20327	0.001	3.50837	0.401116
1.72062	0.624623	0.001	2.28705	0.238274
2.95509	1.21351	0.001	3.51422	0.401896
7.79808	3.95021	0.001	6.75738	0.834318
5.66202	2.66951	0.001	5.48735	0.66498
3.70266	1.57331	0.001	4.09341	0.479122
2.59216	1.00703	0.001	3.17088	0.356118
1.18586	0.393436	0.001	1.8576	0.181013
3.43744	1.43131	0.001	3.88368	0.451157
1.12438	0.354881	0.001	1.86364	0.181819
3.21566	1.14957	0.001	4.14946	0.486595
6.51871	4.17255	1.991	7.38757	0.918342
1.74351	0.693357	1.65197	4.45666	0.527555
1.06897	0.001	4.79828	42.4342	1
1.09841	0.00110217	2.25122	32.2171	1
6.55176	5.9645	0.783959	21.7068	1
1.5162	6.29723	2.29333	10.1575	1
2.09844	1.36028	1.24521	5.31927	0.642569
4.6809	3.39412	1.81671	6.84054	0.845406
4.13049	2.25869	1.61757	5.73941	0.698587
2.19761	1.25212	1.52578	4.65186	0.553581
2.48659	1.10269	1.47119	4.38921	0.518562
3.06212	1.2377	1.56065	5.5633	0.675107
1.00045	0.00192348	0.300876	18.9978	1
4.66172	1.19215	0.221271	4.32283	0.509711
6.99376	6.31258	0.001	18.9288	1
2.82693	1.39472	0.237757	6.70458	0.827277
3.73883	6.8345	5.23905	24.2098	1
1.50476	2.01777	3.04335	8.34617	1
5.60528	3.36857	1.91923	6.9056	0.85408
1.4327	0.45139	0.476098	3.47458	0.396611
5.13463	5.11208	3.65933	16.2536	1
3.47927	1.15468	0.178069	3.17346	0.356462
3.3192	3.1794	2.41047	7.73308	0.964411
5.13243	3.88669	0.833722	9.09529	1
4.41701	5.6483	2.91803	9.1174	1
1.4536	1.44502	2.45733	6.58322	0.811097
5.23414	3.00115	1.5344	6.19524	0.759365
1.17828	0.526574	1.68126	3.52047	0.402729
1.19952	0.41873	1.3515	2.81181	0.308241
4.3065	2.31721	1.75522	6.10377	0.747169
4.63439	4.01627	2.24215	7.68769	0.958359
3.61539	1.31478	1.00602	4.33447	0.511263
4.95859	3.36184	1.39959	6.79378	0.839171
1.41071	0.001	0.662609	31.9137	1
3.01856	2.3435	0.899449	8.38749	1
6.99847	3.24782	0.0629621	7.93145	0.99086
5.46532	2.43761	0.923031	5.16578	0.622104
5.51305	1.81781	0.533877	4.3842	0.517893
6.15248	6.95618	2.09719	8.73999	1
5.24985	1.69112	0.00922352	3.79793	0.439723
4.53592	1.67101	0.989235	4.80728	0.574304
5.08874	2.21836	2.05272	8.48328	1
3.38962	2.19519	2.28519	7.10951	0.881269
3.91919	2.62293	1.39817	6.28059	0.770746
3.26341	1.93936	1.79683	6.42452	0.789936
1.46487	0.001	2.72939	41.0765	1
3.22761	1.57924	0.644253	5.14216	0.618955
1.61079	1.45959	1.17998	7.58487	0.94465
6.46342	4.26324	1.60731	7.02604	0.870139
1.53827	1.38201	0.987564	8.4475	1
2.82586	2.36445	1.85689	6.54502	0.806003
6.50821	3.13874	0.883046	5.84719	0.712959
3.46654	1.43418	0.478141	4.4217	0.522894
5.18245	5.62606	2.24225	8.42841	1
1.80475	4.33411	3.65717	10.6051	1
5.39324	3.86348	1.95308	7.17464	0.889952
6.18513	4.52868	2.42496	8.18152	1
2.73485	3.67678	2.20706	8.14116	1
3.51305	2.96073	1.75481	8.00866	1
1.04846	0.001	0.0988901	20.2795	1
2.22964	2.45889	2.51811	10.8358	1
1.2572	0.544256	0.61548	12.3169	1
6.03357	2.53216	0.724356	5.10393	0.613857
4.21553	5.65585	2.41204	8.76565	1
4.3767	1.8191	0.601707	4.51466	0.535288
3.7914	5.04413	2.7044	8.76839	1
1.01451	0.001	0.487424	20.4785	1
4.81624	4.54831	1.84812	7.83713	0.978284
6.16277	3.57069	1.28706	6.44347	0.792462
1.71771	0.474876	0.878903	3.22224	0.362965
3.13947	3.41422	1.69207	8.00696	1
1.8593	6.95974	2.17545	10.295	1
6.84726	6.10552	1.50435	8.48778	1
1.50869	1.08596	2.39082	6.09199	0.745598
5.17404	4.43836	1.88901	7.60067	0.946756
2.1339	4.0097	1.94127	9.28106	1
6.85363	3.77633	1.32273	6.4356	0.791414
5.91607	4.98156	2.51409	8.37151	1
2.68606	6.86716	2.08134	9.97808	1
4.04001	4.06558	1.62746	8.07314	1
5.32751	5.59031	2.07596	8.32183	1
2.99726	0.886895	0.122061	2.57718	0.276957
3.33509	1.00031	0.819449	4.38994	0.518659
3.07954	1.99076	1.60379	5.64813	0.686417
6.50539	4.96082	2.31763	8.06708	1
4.48837	4.28675	1.88136	7.75108	0.966811
2.14248	1.2261	1.87276	6.41403	0.788537
3.20117	0.952675	0.121348	2.67634	0.290178
4.38632	3.2292	2.14156	7.16048	0.888064
1	0.00100723	1.87228	26.0918	1
1	0.00100406	0.610743	20.0368	1
3.66669	2.53559	2.21585	7.30865	0.907821
3.09328	4.45716	2.21449	8.50574	1
3.00584	3.4445	2.31898	7.79694	0.972925
5.03326	2.16232	1.07347	5.01869	0.602492
4.56606	1.83631	0.174062	5.19834	0.626445
6.37653	2.23488	0.493605	4.68007	0.557342
1.44228	2.167	4.02185	12.6516	1
2.16208	2.07416	2.55506	7.2444	0.899253
5.93285	4.39515	1.33385	7.58204	0.944272
1.66607	1.25838	0.298743	5.80604	0.707472
1.16206	1.04843	0.548211	5.94193	0.72559
6.37796	4.85293	0.001	6.24436	0.765915
1.38532	0.620813	0.504053	7.40212	0.920283
4.22434	3.88315	0.104801	5.82371	0.709828
6.73121	6.98974	0.143859	6.06082	0.741443
1.16262	1.32513	0.531089	5.84079	0.712105
1.28604	0.00278354	0.0558181	17.1495	1
6.58426	6.69706	0.135536	6.03804	0.738405
2.60965	6.63206	0.804771	6.30824	0.774431
1.96504	2.9208	0.412314	5.96717	0.728956
1.59244	3.52495	2.42209	12.019	1
1.26631	1.81254	0.712303	6.02247	0.73633
6.97473	4.9238	0.773335	8.78016	1
6.79523	5.40309	0.0890847	5.98915	0.731887
4.48444	6.76599	0.595792	6.18419	0.757892
4.60791	1.89639	1.49766	15.2503	1
1.01216	1.58378	0.774754	6.02215	0.736286
4.80337	3.66241	0.00138628	5.79481	0.705975
1.00478	2.02531	2.27316	11.423	1
1	0.603418	0.36686	5.75564	0.700752
1.05367	0.001	0.558932	15.3502	1
3.76416	4.53487	0.446996	6.02779	0.737039
1.28038	1.48833	1.46781	17.9044	1
1.61917	5.3112	2.52598	19.4584	1
6.05237	5.47782	0.00661352	5.92171	0.722894
5.08781	5.86721	0.429955	6.10265	0.74702
1.39928	1.99816	0.782877	6.18755	0.75834
1.95567	2.6066	0.122868	5.95728	0.727637
4.31475	5.08162	0.450434	6.14187	0.752249
2.83386	5.66292	0.718457	6.21663	0.762217
1.01364	1.0874	0.361354	5.60712	0.680949
4.03779	5.07858	0.651944	10.1233	1
6.12252	3.77613	0.232295	8.70126	1
6.01571	4.47126	0.156489	6.36069	0.781426
2.3639	1.39569	0.853904	8.72956	1
4.91425	6.79501	0.473236	6.14659	0.752879
2.69076	2.20351	0.413278	6.11887	0.749182
1.03541	0.00100107	3.55355	19.9526	1
6.6842	6.65033	0.519483	6.3276	0.777013
4.88836	4.37201	0.257049	5.98067	0.730755
4.42397	4.9168	0.348138	6.60467	0.813957
6.82204	6.86659	0.0353223	6.06101	0.741468
3.15014	4.59889	0.658152	6.13245	0.750993
2.8672	4.39842	0.475152	6.07637	0.743516
6.95278	6.94483	0.00405087	6.13485	0.751314
2.12072	4.28573	1.04959	6.49455	0.799273
4.60722	4.80675	0.00485051	6.0012	0.733493
2.15278	1.63869	0.294639	5.93844	0.725125
4.86368	6.73877	0.275523	6.19613	0.759484
1.90726	2.39395	0.410169	6.1925	0.759001
4.14642	3.85198	0.864496	7.30658	0.907544
1.94598	1.75271	0.208639	5.62591	0.683454
4.49542	2.85384	0.0209371	6.01384	0.735179
2.09448	5.35696	1.05641	6.42018	0.789357
2.96577	4.66219	0.721117	6.15863	0.754484
6.4147	6.61068	0.539086	6.36577	0.782102
6.70223	5.77175	0.0465663	5.95339	0.727119
1.59796	3.24173	0.751356	6.13418	0.751223
4.55343	5.5352	0.394817	6.05758	0.74101
1.74415	6.96575	0.856003	6.4836	0.797813
2.74983	6.84649	0.484254	6.51323	0.801764
6.92794	6.10927	0.265368	6.09102	0.745469
3.42139	6.49503	0.305057	12.6964	1
3.73926	4.33751	0.467102	6.024	0.736534
1.73346	6.11491	1.42308	7.05208	0.87361
3.14439	4.42135	0.997974	6.80332	0.840443
6.01779	6.308	0.343423	6.44411	0.792547
6.01983	4.13212	0.00112077	5.97316	0.729755
4.39902	6.72007	0.436097	6.19056	0.758741
1.35401	5.69192	3.48897	16.1962	1
3.75867	5.78049	0.710618	6.22377	0.763169
3.19133	3.2035	0.0569815	5.86467	0.715289
2.72378	4.98707	1.63441	9.91407	1
2.02197	2.41327	0.0053417	5.85685	0.714246
1.19883	1.84741	1.38494	7.74519	0.966025
6.99754	6.59997	0.110564	6.00232	0.733642
4.72763	6.73807	0.862963	6.51344	0.801792
6.529	5.61307	0.0392015	5.96501	0.728668
6.10186	6.51411	0.184544	6.04781	0.739709
3.49039	6.90909	0.740427	6.25613	0.767484
2.79146	3.99012	0.543389	6.04361	0.739147
2.35628	3.5443	0.601469	6.0418	0.738906
6.65519	6.89533	0.0503205	6.08748	0.744997
1.84089	2.8913	0.112055	6.19212	0.75895
6.01909	5.49802	0.796946	9.19539	1
3.44339	4.6747	0.674077	6.16163	0.754883
6.39853	4.22868	0.0420076	6.1598	0.75464
6.68347	4.69521	0.516428	7.26166	0.901555
1.13444	0.001	1.05144	17.0959	1
5.39849	5.0527	0.356747	6.10048	0.746731
1.06951	0.00100012	0.99261	16.347	1
3.65121	2.60442	0.150956	5.97914	0.730552
2.17978	3.27965	1.13588	7.05573	0.874098
6.44983	6.54143	0.180811	6.03046	0.737395
3.5857	3.55035	1.06649	7.82595	0.976793
2.22635	2.39405	0.369096	5.83483	0.711311
2.27627	1.46734	0.206817	6.05789	0.741052
1.10171	0.835512	0.821567	6.75586	0.834115
5.66256	4.36962	0.523487	12.6769	1
2.68869	0.81044	1.00357	1.95333	0.193777
3.75203	1.40352	1.01489	1.92158	0.189544
1.79313	1.05671	0.622594	4.0938	0.479174
2.08711	0.524267	0.400127	1.27965	0.103953
4.39598	2.31846	1.36686	2.01066	0.201421
3.8674	1.84863	0.809596	1.7104	0.161386
1.72076	2.17567	2.12848	2.15913	0.221218
1.85012	0.787374	1.70147	1.97798	0.197064
1.85782	1.10011	0.936635	1.79025	0.172034
3.49968	5.11993	1.88552	2.32776	0.243701
2.7471	6.26299	3.24597	3.22096	0.362795
6.60544	3.05167	0.389273	1.87609	0.183478
6.69682	5.02732	1.28478	2.15587	0.220782
3.46471	2.54745	0.730886	2.24898	0.233197
6.97393	4.68949	0.913224	2.18185	0.224246
6.48826	6.30565	0.66684	4.29285	0.505713
3.52496	1.42563	0.210583	1.6328	0.151041
3.57743	4.18359	1.9357	2.2438	0.232506
6.85853	4.8508	0.83636	2.25607	0.234143
6.96861	4.93547	1.12858	2.14187	0.218916
2.452	5.64006	2.43838	2.46497	0.261996
1.2128	0.00100002	0.0673424	4.59703	0.546271
6.14454	4.36874	1.56022	2.16562	0.222082
1.21877	0.00100067	0.142771	5.27423	0.636564
1.41514	0.550034	1.60736	1.65199	0.153599
3.04104	6.07881	2.56787	2.53065	0.270753
6.23694	5.77922	1.83689	2.41293	0.255058
6.34784	2.52346	1.01646	2.35452	0.247269
6.90572	6.49163	1.60001	2.27038	0.23605
1.43283	5.74163	3.73004	3.74995	0.433326
5.10295	5.55854	1.59613	2.29066	0.238755
4.05316	1.298	0.100288	1.45527	0.127369
4.22728	1.80506	0.460864	1.65068	0.153424
1.28298	1.28185	2.09598	2.0032	0.200427
3.43774	1.18405	0.269785	1.43286	0.124381
3.48773	2.38486	1.77533	2.16425	0.221901
2.07639	0.853867	1.11256	1.50655	0.134207
5.43812	2.85352	0.521564	1.9578	0.194373
5.99322	6.1594	3.3776	4.14541	0.486054
1.28576	0.745734	1.22229	1.47151	0.129535
6.21986	6.51884	1.78371	2.30046	0.240062
2.09819	3.74244	4.06096	5.28227	0.637637
6.08829	2.37486	0.237344	1.71467	0.161956
5.45877	3.40518	1.78571	2.37374	0.249832
1.65281	0.487243	0.216474	0.976744	0.0635659
6.98056	6.93106	0.994009	3.34255	0.379007
3.46152	5.23093	1.6875	2.44724	0.259632
2.0733	0.932789	1.81446	2.1582	0.221093
5.02153	2.55185	0.382928	1.94114	0.192152
1.35475	0.00102378	1.36	6.79333	0.839111
3.4722	2.50955	1.20632	1.96273	0.19503
1.07413	0.001	1.01735	4.61907	0.54921
5.4254	3.07844	1.29442	2.03104	0.204139
6.87511	3.00208	0.931882	3.08997	0.345329
3.2278	2.08388	0.631726	2.08978	0.211971
6.94441	3.78902	0.653989	2.13795	0.218394
3.07931	1.55996	1.31099	1.82789	0.177051
1.96069	0.745766	0.552282	1.25143	0.100191
5.26987	5.78321	2.34051	2.58126	0.277501
2.60397	4.01121	1.49253	3.2913	0.372173
2.50803	5.75328	2.46048	2.46757	0.262343
1.47712	0.00101566	2.41572	7.69032	0.958709
1.61894	0.422789	0.043841	1.18536	0.0913814
2.53225	0.683378	0.387199	1.39846	0.119795
5.54271	2.55883	0.404178	1.8249	0.176653
1.31171	0.00100004	0.12096	5.13607	0.618143
3.15471	1.009	0.351914	1.41515	0.12202
1.10806	0.497187	2.63963	2.8053	0.307374
3.43375	1.22558	0.129561	1.43129	0.124172
1.04837	0.722629	1.94035	1.75446	0.167261
2.24514	4.76467	2.60123	2.51955	0.269274
5.19702	2.44248	2.21923	4.64959	0.553279
4.91548	2.64303	0.425506	2.00333	0.200444
2.82975	0.913268	0.17877	1.35809	0.114412
1.27105	2.36996	2.24697	2.24784	0.233046
5.54292	6.88264	2.26717	2.46538	0.262051
6.41441	3.24297	0.541271	1.9321	0.190947
3.78549	2.18995	0.654739	1.93547	0.191396
6.96288	2.71773	0.0315184	2.58651	0.278202
1.19919	0.001	1.37158	5.62066	0.682754
1.44573	5.86802	1.29779	3.43964	0.391952
3.05896	2.2106	1.38778	1.92059	0.189412
3.48656	5.71282	4.62392	5.69628	0.692837
5.70745	3.54896	0.368485	2.4416	0.25888
5.79355	4.03616	1.05796	2.10194	0.213592
6.03023	3.29245	0.119225	2.43272	0.257696
4.3089	5.67192	1.60494	2.39265	0.252354
2.41634	1.26807	0.447492	1.80728	0.174304
3.16872	1.78777	1.0087	1.75494	0.167326
2.08306	1.12359	1.14274	1.58735	0.14498
4.94292	6.52669	2.26102	2.43972	0.258629
6.7264	2.17896	0.173756	1.7552	0.16736
1.38542	2.40168	2.48345	2.36113	0.24815
3.2085	2.47418	1.47233	1.97475	0.196633
6.37338	5.80701	0.834394	2.63848	0.285131
4.35303	6.54334	2.13819	2.51921	0.269228
1.39553	0.00103395	2.66459	7.57074	0.942766
6.7334	3.56754	1.39834	2.21598	0.228798
4.93077	3.44338	1.49719	2.08147	0.210862
6.43577	3.86752	0.986111	2.01656	0.202208
3.15151	3.8262	0.755601	0.478894	0
4.02721	6.65329	0.676154	0.53445	0.00459331
1.47522	6.97444	3.52582	2.35415	0.24722
5.97001	6.48801	0.254149	0.520557	0.00274095
2.27365	1.9489	0.306354	0.388744	0
4.95137	3.83594	0.912352	0.737533	0.031671
3.01347	2.91175	0.00108316	0.96221	0.0616279
6.9607	6.7642	0.108087	1.13205	0.0842735
2.37549	5.82762	1.53132	0.763706	0.0351607
2.20849	2.13402	0.110206	0.46344	0
5.74085	6.65522	0.779756	0.539498	0.00526635
1.38316	1.06878	0.94136	0.55155	0.00687327
4.16743	4.32557	0.368641	0.462003	0
3.138	5.38029	2.36683	1.52438	0.136584
6.33592	6.85369	0.518198	0.496107	0
6.88698	5.51565	0.449691	0.501056	0.000140756
5.24113	4.24537	0.470396	0.473154	0
2.43629	1.24301	2.98606	2.8521	0.313613
2.60414	1.87494	0.301391	0.389511	0
1.2328	3.30554	1.60573	0.83307	0.0444093
2.94342	4.05537	0.802862	0.488039	0
6.65284	5.72437	1.63071	2.00483	0.200644
4.29581	6.56142	0.680185	0.602837	0.0137117
2.51294	2.3408	0.1169	0.450502	0
6.59677	4.6202	1.01209	1.18586	0.0914479
5.66947	6.4789	0.796505	0.650128	0.0200171
1.2071	1.86153	0.950593	0.459911	0
1.30393	0.824487	0.136521	0.356341	0
4.41813	3.11315	0.299242	0.438129	0
1.25596	1.68898	1.879	1.11222	0.0816299
2.12511	3.68579	3.31626	2.34572	0.246096
2.98744	2.11107	0.00125068	0.382478	0
2.25524	1.35513	0.00928024	0.360635	0
1.46291	3.67198	0.728954	0.565994	0.00879915
1.34941	2.21765	0.776543	0.464596	0
1.2144	3.51468	1.64583	0.973962	0.0631949
3.45152	2.39887	0.165972	0.486878	0
1.66489	6.98721	1.36975	0.757013	0.0342685
5.68156	6.75385	1.41829	0.889119	0.0518826
6.51328	4.34791	0.57048	0.617913	0.0157218
5.4825	4.51165	0.106047	0.444424	0
1.18091	4.21037	2.74916	1.68507	0.15801
6.81812	3.45675	0.154813	0.591344	0.0121792
1.84832	5.51491	1.49907	0.700316	0.0267088
2.39875	1.3857	1.61557	1.44631	0.126175
1.55614	2.69502	2.25648	1.60218	0.146957
2.07826	5.38267	0.660598	0.631606	0.0175475
2.60967	4.14173	0.631929	0.511089	0.00147848
1.16329	6.63478	2.53037	1.60562	0.147416
3.30364	5.02656	1.00442	0.539861	0.00531484
4.29601	5.5807	2.06836	2.86272	0.315029
6.78029	6.35745	1.49213	2.8082	0.307759
6.84282	3.11273	0.372062	1.63965	0.151954
6.20894	1.8153	0.0740089	1.41773	0.122364
2.5855	2.57935	2.19106	2.41692	0.255589
2.46354	0.681341	0.303157	1.78511	0.171349
1.0439	0.363431	0.598195	1.0367	0.0715594
1.35274	0.448818	0.337525	1.00001	0.0666683
3.40045	1.02434	0.141484	1.25602	0.100803
3.27407	1.76194	2.02153	2.34568	0.24609
2.70007	1.03519	0.81106	1.24302	0.0990699
1.93255	1.1525	1.4651	1.48437	0.131249
3.81595	1.22484	0.460105	1.31923	0.109231
3.77266	1.5596	0.568763	1.25379	0.100506
4.26348	3.17098	1.82525	2.31156	0.241541
4.08541	1.47156	0.00460223	1.09166	0.078888
4.18126	1.49166	0.751139	1.69164	0.158886
6.68619	2.77677	0.0997572	1.54887	0.139849
1.3774	0.728487	4.14932	4.91453	0.588605
1.89623	0.88679	1.03829	1.24534	0.0993793
5.70746	2.61958	0.392327	1.61545	0.148727
1.52209	0.927662	1.6706	1.52735	0.13698
3.45408	1.42799	0.257339	1.31465	0.10862
6.1789	2.72175	0.486652	1.56576	0.142101
3.56495	1.22761	0.0691908	1.03248	0.0709972
1.00317	0.53313	1.58396	1.39338	0.119118
5.69322	2.16387	0.404327	1.4081	0.121079
4.85163	2.27832	0.487264	1.47884	0.130512
1.10381	0.352824	0.627826	1.35489	0.113985
3.39046	1.51001	0.712374	1.2843	0.104573
1.95058	1.11223	1.44564	1.48846	0.131795
2.21054	0.815205	1.15092	1.48118	0.130825
1.61582	0.555243	0.303921	0.9755	0.0634
6.35532	2.62335	0.2421	1.47272	0.129696
2.4549	2.39735	2.40252	2.66319	0.288426
3.086	2.08206	1.41733	1.81134	0.174845
3.34203	1.26435	0.637281	1.25044	0.100059
1.70972	0.655543	0.398273	0.997961	0.0663948
2.53786	1.06445	0.541532	1.11573	0.0820969
2.90323	1.39448	1.50593	1.74809	0.166412
2.32922	2.48822	1.99224	2.417	0.2556
6.06856	3.38815	1.42525	3.03481	0.337974
6.47077	1.67122	0.0109999	1.68909	0.158545
1.13797	3.24601	3.13919	5.55383	0.673844
4.53558	2.94294	0.809125	2.09261	0.212348
5.05672	4.1447	1.43019	2.22702	0.23027
6.43398	2.39906	0.112676	1.36251	0.115002
4.05564	3.57427	1.91836	2.37456	0.249941
1.45516	0.795327	1.40389	1.33517	0.111357
1.16301	0.588819	1.13245	1.18209	0.0909449

## Sheet: Supp Fig.1f
TF parameters				Values on the graphs
Single-g HRF				Best mTF
P1	P2	P3	P4	P1	P2	P3	P4
4.48036	3.04101	1.02028	0.161313	1.3	0.5	0.27	0.19
2.9187	1.14294	0.00371608	0.176309	1.3	0.5	0.27	0.19
1.80669	0.964915	0.707348	0.173855	1.3	0.5	0.27	0.19
2.27669	1.28768	0.59074	0.170224	1.3	0.5	0.27	0.19
2.80065	1.61597	0.615421	0.167866	1.3	0.5	0.27	0.19
5.52469	3.01447	0.413437	0.163527	1.3	0.5	0.27	0.19
2.49985	2.84294	1.13665	0.159368	1.3	0.5	0.27	0.19
5.45715	2.21022	0.0106788	0.168102	1.3	0.5	0.27	0.19
1.98443	3.52732	1.50862	0.158043	1.3	0.5	0.27	0.19
5.20129	3.62192	0.665061	0.156658	1.3	0.5	0.27	0.19
1.85733	0.864315	0.438413	0.17722	1.3	0.5	0.27	0.19
5.5372	4.23137	1.19971	0.158653	1.3	0.5	0.27	0.19
3.34459	1.49232	0.203621	0.171389	1.3	0.5	0.27	0.19
3.88467	1.80316	0.270254	0.169002	1.3	0.5	0.27	0.19
1.09153	0.624152	1.19836	0.178365	1.3	0.5	0.27	0.19
6.34718	3.3207	0.254317	0.163125	1.3	0.5	0.27	0.19
2.90036	1.48853	0.399778	0.169934	1.3	0.5	0.27	0.19
1.27452	1.16833	1.46294	0.166496	1.3	0.5	0.27	0.19
4.93513	2.18221	0.30796	0.167168	1.3	0.5	0.27	0.19
3.17125	5.89155	1.45313	0.152883	1.3	0.5	0.27	0.19
3.90243	6.07796	1.13067	0.155132	1.3	0.5	0.27	0.19
6.96688	3.77468	0.350023	0.162095	1.3	0.5	0.27	0.19
2.39857	1.50311	1.00039	0.166737	1.3	0.5	0.27	0.19
6.46482	2.82044	0.143905	0.165476	1.3	0.5	0.27	0.19
1.23874	6.9462	3.65662	0.151111	1.29947	0.499797	0.272744	0.189923
2.3866	1.27969	0.771764	0.169964	1.3	0.5	0.27	0.19
4.59915	4.95479	1.15722	0.157427	1.3	0.5	0.27	0.19
1.70871	3.41621	1.67493	0.157647	1.3	0.5	0.27	0.19
3.14063	1.24811	0.107389	0.174864	1.3	0.5	0.27	0.19
3.95252	2.35555	0.48643	0.164543	1.3	0.5	0.27	0.19
6.45674	5.55915	0.875677	0.161755	1.3	0.5	0.27	0.19
2.73275	1.04965	0.00889602	0.177628	1.3	0.5	0.27	0.19
2.22267	2.13638	1.13966	0.161691	1.3	0.5	0.27	0.19
6.91444	3.90038	0.518135	0.161595	1.3	0.5	0.27	0.19
1.67446	1.18258	1.52185	0.16605	1.3	0.5	0.27	0.19
6.24589	2.90601	0.244944	0.164815	1.3	0.5	0.27	0.19
2.59163	1.0858	0.161817	0.175963	1.3	0.5	0.27	0.19
1.56821	0.643007	0.242901	0.183608	1.3	0.5	0.27	0.19
1.35731	0.673912	0.692072	0.17945	1.3	0.5	0.27	0.19
5.4604	4.15394	0.82289	0.16011	1.3	0.5	0.27	0.19
2.03194	0.788012	0.0696301	0.181576	1.3	0.5	0.27	0.19
1.94432	1.07511	0.771581	0.172011	1.3	0.5	0.27	0.19
3.9268	4.05042	1.08598	0.158121	1.3	0.5	0.27	0.19
2.09784	2.06215	1.1442	0.161568	1.3	0.5	0.27	0.19
5.55173	2.85055	0.623097	0.16368	1.3	0.5	0.27	0.19
1.84494	1.12577	0.593225	0.170656	1.3	0.5	0.27	0.19
3.37192	3.10289	1.14544	0.160249	1.3	0.5	0.27	0.19
6.85627	6.13763	4.90038	0.144584	1.3	0.5	0.27	0.19
1.3219	0.518333	0.271355	0.187725	1.3	0.5	0.27	0.19
4.83994	6.70061	1.19901	0.155538	1.3	0.5	0.27	0.19

## Sheet: Supp Fig.1g
TF parameters				Values on the graphs
TF "close" to the best one				Second iteration
P1	P2	P3	P4	P1	P2	P3	P4
5	2	0.001	0.17	1.6	0.7	0.35	0.18
5	2	0.001	0.17	1.25939	0.556093	0.571666	0.184332
5	2	0.001	0.17	1.6	0.7	0.35	0.18
5	2	0.001	0.17	1.6	0.7	0.35	0.18
1.04668	0.633958	1.04971	0.178357	1.6	0.7	0.35	0.18
5	2	0.001	0.17	1.6	0.7	0.35	0.18
2.49306	1.23202	0.483983	0.172016	1.6	0.7	0.35	0.18
5	2	0.001	0.17	1.6	0.7	0.35	0.18
5	2	0.001	0.17	1.6	0.7	0.35	0.18
5	2	0.001	0.17	1.6	0.7	0.35	0.18
5.03135	2.07837	0.001	0.167351	1.6	0.7	0.35	0.18
5	2	0.001	0.17	1.6	0.7	0.35	0.18
5	2	0.001	0.17	1.6	0.7	0.35	0.18
5	2	0.001	0.17	1.04065	0.32938	0.0106604	0.200829
2.20053	0.946982	0.136078	0.177122	1.6	0.7	0.35	0.18
5	2	0.001	0.17	1.6	0.7	0.35	0.18
5	2	0.001	0.17	1.6	0.7	0.35	0.18
5	2	0.001	0.17	1.6	0.7	0.35	0.18
1.21222	0.457578	0.228742	0.190827	1.6	0.7	0.35	0.18
5	2	0.001	0.17	1.6	0.7	0.35	0.18
5	2	0.001	0.17	1.6	0.7	0.35	0.18
1.26318	0.535023	0.199322	0.163865	1.6	0.7	0.35	0.18
5	2	0.001	0.17	1.6	0.7	0.35	0.18
5	2	0.001	0.17	1.6	0.7	0.35	0.18
5	2	0.001	0.17	1.6	0.7	0.35	0.18
5	2	0.001	0.17	1.6	0.7	0.35	0.18
5	2	0.001	0.17
5	2	0.001	0.17
5	2	0.001	0.17
5	2	0.001	0.17
1.59513	0.734153	0.583642	0.17925
5	2	0.001	0.17
5	2	0.001	0.17
4.21888	1.89959	0.0255022	0.172459
2.25806	0.914106	0.392261	0.177778
2.9806	1.63309	0.290569	0.168252
5	2	0.001	0.17
1.62168	0.741148	0.355857	0.179727
3.36954	1.37608	0.0357132	0.183531
5	2	0.001	0.17
5	2	0.001	0.17
5	2	0.001	0.17
5	2	0.001	0.17
5	2	0.001	0.17
5	2	0.001	0.17
1.07828	0.39251	0.270481	0.1944
5	2	0.001	0.17
5	2	0.001	0.17
5	2	0.001	0.17
5	2	0.001	0.17

## Sheet: Supp Fig.4d
		Pearson coefficients
		Mouse #	MTF	gBand to IOS TF
		1	0.858961	0.960004
		2	0.923031	0.92911
		3	0.506294	0.69093
		4	0.289298	0.567876
		5	0.719809	0.840622
		6	0.570276	0.788399
		7	0.547897	0.738636
		8	0.666002	0.838121
		9	0.872612	0.921673
		10	0.57367	0.808025
		11	0.798984	0.897559
		12	0.867545	0.939044
		Values on the graphs

[truncated: 1 more sheets: Supp Fig.4e]
